# Supplementary material for: An Integrated Network Pharmacology, Molecular Docking, Molecular Dynamics Simulation, and Experimental Validation Study to Investigate the Potential Mechanism of Isoliquiritigenin in the Treatment of Ischemic Stroke
Source: Curr Issues Mol Biol. 2025 Aug 6;47(8):627. doi: 10.3390/cimb47080627 (PMC12384097; doi:10.3390/cimb47080627)
Supplement: Supplementary file 1 [file cimb-47-00627-s001.zip]

Archive with 1 entries (1 files):
- cimb-3716195-supplementary.pdf
